# Supplementary material for: Ethyl Acetate Fraction from Persimmon (Diospyros kaki) Ameliorates Cerebral Neuronal Loss and Cognitive Deficit via the JNK/Akt Pathway in TMT-Induced Mice
Source: Int J Mol Sci. 2018 May 17;19(5):1499. doi: 10.3390/ijms19051499 (PMC5983595; doi:10.3390/ijms19051499)
Supplement: Supplementary file 1 [file ijms-19-01499-s001.zip]

Archive with 1 entries (1 files):
- ijms-301505-SI.pdf
